# Supplementary material for: Cadmium Induces Vascular Endothelial Cell Detachment by Downregulating Claudin-5 and ZO-1 Levels
Source: Int J Mol Sci. 2024 Oct 14;25(20):11035. doi: 10.3390/ijms252011035 (PMC11507107; doi:10.3390/ijms252011035)
Supplement: Supplementary file 1 [file ijms-25-11035-s001.zip]

Archive with 2 entries (2 files):
- supplementary figures 1-3.pdf
- TJ Primer.xlsx
