# Supplementary material for: Cadmium Induces Vascular Endothelial Cell Detachment by Downregulating Claudin-5 and ZO-1 Levels
Source: Int J Mol Sci. 2024 Oct 14;25(20):11035. doi: 10.3390/ijms252011035 (PMC11507107; doi:10.3390/ijms252011035)
Supplement: Supplementary file 1 [file ijms-25-11035-s001.zip › TJ Primer.xlsx]

## Sheet: Sheet1
Target	Forward Primer(5'-3')	Reverse Primer (5'-3')
Claudin-1	TGCCTTGATGGTGATTGGCA	CTCGTCGTCTTCCATGCACT
Claudin-2	GCTGGCGAACAAGCTCCTAT	ATGTCACACTGGGTGATGCC
Claudin-3	CAACACCATCATCCGGGACT	CGCCGAGTAGACGATCTTGG
Claudin-4	TGTCCTGGACGGCTAACAAC	TTAGCGGAGTAGGGCTTGTC
Claudin-5	GTCTCAGAAGTACGAGCTGGG	GTACTTCACCGGGAAGCTGAA
Claudin-6	CTGACCCTGATCCCTGTGTG	CAACAAAAGGCCGGAAGCC
Claudin-7	TGGGAGTGAGAGCAAAGCTG	TTGGCAGAGTTGGGCTTAGG
Claudin-8	AGCCAGAGGACTGATGTGTG	TGGTACACTTCATGCCGAGG
Claudin-9	GCTTCCACTGGCCTTGAACT	CCACGATGCTATTGCCGATG
Claudin-10	ACCTATTGGGCCAACCTGTG	AGTCCTCTACACGCCTGGAT
Claudin-11	GTCTGCCGGCTATTCTCCTG	ATGGCACAGAGAGCCACAAG
Claudin-12	CAATAGTGCGGGCTGCCATC	AAAGACTGGCTCGAACTTCCTGT
Claudin-14	CCACACAGGCTCATCCCAA	TCTTTCACTGACTGGCAGCTT
Claudin-15	GCCTTCAACATCACCAGGGA	CAGCAGTTGGAGAAGAGGCA
Claudin-16	GTGAGCACAAAATGCCGAGG	AGTAATCATCAGCGCCCGAG
Claudin-17	AACCGGAGGGCAAAAGCATA	GGACCGCTGGGTTGTAGAAA
Claudin-18	ATGTCCACCACCAGATGCCAA	CGGTGACCGGGTTGTCGTAT
Claudin-19	CAGCACACCTGTCAACGC	CAGACGTACTCTCGGGCAG
Claudin-20	TGTTTCCTGTCTGCAGGGAC	CAGCACGGCCGAAATGATTC
Claudin-22	GAGAGCATCCCCGAGATTGT	ATCACCTCTGTCGGAACACC
Claudin-23	ACAGTGTACATCGACGGGC	GAGTTTGTAGCGTTCTCCCCT
Claudin-24	GCCCTCTTTATCGGCTGGTT	AGGGTGGGCAGTTCCATTTT
Claudin-25	CGGGAAAATCCAGCTAGGGG	TTCCACCGGGGAAGGATAGT
Claudin-34	ATTGGATGGATCCTCGGCAC	ACCAGAGAATTGTGAGGCGT
Occludin	GTGCATCGCCATTTTCGCCT	AACCGTAGCCATAGCCGTAGC
ZO-1	CCTCTTGAGCCTTGAACTTTGAC	ACACTTTAGGGCACAGCATCG
ZO-2	CAGCCCAGAGAGACACCAC	AGCAAAACCCTCTCGTAGGC
ZO-3	GGATTCTAGGACCGCGTCAG	GCCTGAACCCCGGATACAAA
